# Supplementary material for: Research on road surface damage detection based on SEA-YOLO v8
Source: PLoS One. 2025 Jun 18;20(6):e0324439. doi: 10.1371/journal.pone.0324439 (PMC12176152; doi:10.1371/journal.pone.0324439)
Supplement: S1 Data — (Zip) [file pone.0324439.s001.zip]

Archive with 2,006 entries (2,002 files):
- data/
- data/annotations/
- data/annotations/xmls/
- data/annotations/xmls/China_MotorBike_000000.xml
- data/annotations/xmls/China_MotorBike_000001.xml
- data/annotations/xmls/China_MotorBike_000002.xml
- data/annotations/xmls/China_MotorBike_000003.xml
- data/annotations/xmls/China_MotorBike_000004.xml
- data/annotations/xmls/China_MotorBike_000005.xml
- data/annotations/xmls/China_MotorBike_000006.xml
- data/annotations/xmls/China_MotorBike_000007.xml
- data/annotations/xmls/China_MotorBike_000008.xml
- data/annotations/xmls/China_MotorBike_000009.xml
- data/annotations/xmls/China_MotorBike_000010.xml
- data/annotations/xmls/China_MotorBike_000011.xml
- data/annotations/xmls/China_MotorBike_000012.xml
- data/annotations/xmls/China_MotorBike_000013.xml
- data/annotations/xmls/China_MotorBike_000014.xml
- data/annotations/xmls/China_MotorBike_000015.xml
- data/annotations/xmls/China_MotorBike_000016.xml
- data/annotations/xmls/China_MotorBike_000017.xml
- data/annotations/xmls/China_MotorBike_000018.xml
- data/annotations/xmls/China_MotorBike_000019.xml
- data/annotations/xmls/China_MotorBike_000020.xml
- data/annotations/xmls/China_MotorBike_000021.xml
- data/annotations/xmls/China_MotorBike_000022.xml
- data/annotations/xmls/China_MotorBike_000023.xml
- data/annotations/xmls/China_MotorBike_000024.xml
- data/annotations/xmls/China_MotorBike_000025.xml
- data/annotations/xmls/China_MotorBike_000026.xml
- data/annotations/xmls/China_MotorBike_000027.xml
- data/annotations/xmls/China_MotorBike_000028.xml
- data/annotations/xmls/China_MotorBike_000029.xml
- data/annotations/xmls/China_MotorBike_000030.xml
- data/annotations/xmls/China_MotorBike_000031.xml
- data/annotations/xmls/China_MotorBike_000032.xml
- data/annotations/xmls/China_MotorBike_000033.xml
- data/annotations/xmls/China_MotorBike_000034.xml
- data/annotations/xmls/China_MotorBike_000035.xml
- data/annotations/xmls/China_MotorBike_000036.xml
- data/annotations/xmls/China_MotorBike_000037.xml
- data/annotations/xmls/China_MotorBike_000038.xml
- data/annotations/xmls/China_MotorBike_000039.xml
- data/annotations/xmls/China_MotorBike_000040.xml
- data/annotations/xmls/China_MotorBike_000041.xml
- data/annotations/xmls/China_MotorBike_000042.xml
- data/annotations/xmls/China_MotorBike_000043.xml
- data/annotations/xmls/China_MotorBike_000044.xml
- data/annotations/xmls/China_MotorBike_000045.xml
- data/annotations/xmls/China_MotorBike_000046.xml
- data/annotations/xmls/China_MotorBike_000047.xml
- data/annotations/xmls/China_MotorBike_000048.xml
- data/annotations/xmls/China_MotorBike_000049.xml
- data/annotations/xmls/China_MotorBike_000050.xml
- data/annotations/xmls/China_MotorBike_000051.xml
- data/annotations/xmls/China_MotorBike_000052.xml
- data/annotations/xmls/China_MotorBike_000053.xml
- data/annotations/xmls/China_MotorBike_000054.xml
- data/annotations/xmls/China_MotorBike_000055.xml
- data/annotations/xmls/China_MotorBike_000056.xml
- data/annotations/xmls/China_MotorBike_000057.xml
- data/annotations/xmls/China_MotorBike_000058.xml
- data/annotations/xmls/China_MotorBike_000059.xml
- data/annotations/xmls/China_MotorBike_000060.xml
- data/annotations/xmls/China_MotorBike_000061.xml
- data/annotations/xmls/China_MotorBike_000062.xml
- data/annotations/xmls/China_MotorBike_000063.xml
- data/annotations/xmls/China_MotorBike_000064.xml
- data/annotations/xmls/China_MotorBike_000065.xml
- data/annotations/xmls/China_MotorBike_000066.xml
- data/annotations/xmls/China_MotorBike_000067.xml
- data/annotations/xmls/China_MotorBike_000068.xml
- data/annotations/xmls/China_MotorBike_000069.xml
- data/annotations/xmls/China_MotorBike_000070.xml
- data/annotations/xmls/China_MotorBike_000071.xml
- data/annotations/xmls/China_MotorBike_000072.xml
- data/annotations/xmls/China_MotorBike_000073.xml
- data/annotations/xmls/China_MotorBike_000074.xml
- data/annotations/xmls/China_MotorBike_000075.xml
- data/annotations/xmls/China_MotorBike_000076.xml
- data/annotations/xmls/China_MotorBike_000077.xml
- data/annotations/xmls/China_MotorBike_000078.xml
- data/annotations/xmls/China_MotorBike_000079.xml
- data/annotations/xmls/China_MotorBike_000080.xml
- data/annotations/xmls/China_MotorBike_000081.xml
- data/annotations/xmls/China_MotorBike_000082.xml
- data/annotations/xmls/China_MotorBike_000083.xml
- data/annotations/xmls/China_MotorBike_000084.xml
- data/annotations/xmls/China_MotorBike_000085.xml
- data/annotations/xmls/China_MotorBike_000086.xml
- data/annotations/xmls/China_MotorBike_000087.xml
- data/annotations/xmls/China_MotorBike_000088.xml
- data/annotations/xmls/China_MotorBike_000089.xml
- data/annotations/xmls/China_MotorBike_000090.xml
- data/annotations/xmls/China_MotorBike_000091.xml
- data/annotations/xmls/China_MotorBike_000092.xml
- data/annotations/xmls/China_MotorBike_000093.xml
- data/annotations/xmls/China_MotorBike_000094.xml
- data/annotations/xmls/China_MotorBike_000095.xml
- data/annotations/xmls/China_MotorBike_000096.xml
- data/annotations/xmls/China_MotorBike_000097.xml
- data/annotations/xmls/China_MotorBike_000098.xml
- data/annotations/xmls/China_MotorBike_000099.xml
- data/annotations/xmls/China_MotorBike_000100.xml
- data/annotations/xmls/China_MotorBike_000101.xml
- data/annotations/xmls/China_MotorBike_000102.xml
- data/annotations/xmls/China_MotorBike_000103.xml
- data/annotations/xmls/China_MotorBike_000104.xml
- data/annotations/xmls/China_MotorBike_000105.xml
- data/annotations/xmls/China_MotorBike_000106.xml
- data/annotations/xmls/China_MotorBike_000107.xml
- data/annotations/xmls/China_MotorBike_000108.xml
- data/annotations/xmls/China_MotorBike_000109.xml
- data/annotations/xmls/China_MotorBike_000110.xml
- data/annotations/xmls/China_MotorBike_000111.xml
- data/annotations/xmls/China_MotorBike_000112.xml
- data/annotations/xmls/China_MotorBike_000113.xml
- data/annotations/xmls/China_MotorBike_000114.xml
- data/annotations/xmls/China_MotorBike_000115.xml
- data/annotations/xmls/China_MotorBike_000116.xml
- data/annotations/xmls/China_MotorBike_000117.xml
- data/annotations/xmls/China_MotorBike_000118.xml
- data/annotations/xmls/China_MotorBike_000119.xml
- data/annotations/xmls/China_MotorBike_000120.xml
- data/annotations/xmls/China_MotorBike_000121.xml
- data/annotations/xmls/China_MotorBike_000122.xml
- data/annotations/xmls/China_MotorBike_000123.xml
- data/annotations/xmls/China_MotorBike_000124.xml
- data/annotations/xmls/China_MotorBike_000125.xml
- data/annotations/xmls/China_MotorBike_000126.xml
- data/annotations/xmls/China_MotorBike_000127.xml
- data/annotations/xmls/China_MotorBike_000128.xml
- data/annotations/xmls/China_MotorBike_000129.xml
- data/annotations/xmls/China_MotorBike_000130.xml
- data/annotations/xmls/China_MotorBike_000131.xml
- data/annotations/xmls/China_MotorBike_000132.xml
- data/annotations/xmls/China_MotorBike_000133.xml
- data/annotations/xmls/China_MotorBike_000134.xml
- data/annotations/xmls/China_MotorBike_000135.xml
- data/annotations/xmls/China_MotorBike_000136.xml
- data/annotations/xmls/China_MotorBike_000137.xml
- data/annotations/xmls/China_MotorBike_000138.xml
- data/annotations/xmls/China_MotorBike_000139.xml
- data/annotations/xmls/China_MotorBike_000140.xml
- data/annotations/xmls/China_MotorBike_000141.xml
- data/annotations/xmls/China_MotorBike_000142.xml
- data/annotations/xmls/China_MotorBike_000143.xml
- data/annotations/xmls/China_MotorBike_000144.xml
- data/annotations/xmls/China_MotorBike_000145.xml
- data/annotations/xmls/China_MotorBike_000146.xml
- data/annotations/xmls/China_MotorBike_000147.xml
- data/annotations/xmls/China_MotorBike_000148.xml
- data/annotations/xmls/China_MotorBike_000149.xml
- data/annotations/xmls/China_MotorBike_000150.xml
- data/annotations/xmls/China_MotorBike_000151.xml
- data/annotations/xmls/China_MotorBike_000152.xml
- data/annotations/xmls/China_MotorBike_000153.xml
- data/annotations/xmls/China_MotorBike_000154.xml
- data/annotations/xmls/China_MotorBike_000155.xml
- data/annotations/xmls/China_MotorBike_000156.xml
- data/annotations/xmls/China_MotorBike_000157.xml
- data/annotations/xmls/China_MotorBike_000158.xml
- data/annotations/xmls/China_MotorBike_000159.xml
- data/annotations/xmls/China_MotorBike_000160.xml
- data/annotations/xmls/China_MotorBike_000161.xml
- data/annotations/xmls/China_MotorBike_000162.xml
- data/annotations/xmls/China_MotorBike_000163.xml
- data/annotations/xmls/China_MotorBike_000164.xml
- data/annotations/xmls/China_MotorBike_000165.xml
- data/annotations/xmls/China_MotorBike_000166.xml
- data/annotations/xmls/China_MotorBike_000167.xml
- data/annotations/xmls/China_MotorBike_000168.xml
- data/annotations/xmls/China_MotorBike_000169.xml
- data/annotations/xmls/China_MotorBike_000170.xml
- data/annotations/xmls/China_MotorBike_000171.xml
- data/annotations/xmls/China_MotorBike_000172.xml
- data/annotations/xmls/China_MotorBike_000173.xml
- data/annotations/xmls/China_MotorBike_000174.xml
- data/annotations/xmls/China_MotorBike_000175.xml
- data/annotations/xmls/China_MotorBike_000176.xml
- data/annotations/xmls/China_MotorBike_000177.xml
- data/annotations/xmls/China_MotorBike_000178.xml
- data/annotations/xmls/China_MotorBike_000179.xml
- data/annotations/xmls/China_MotorBike_000180.xml
- data/annotations/xmls/China_MotorBike_000181.xml
- data/annotations/xmls/China_MotorBike_000182.xml
- data/annotations/xmls/China_MotorBike_000183.xml
- data/annotations/xmls/China_MotorBike_000184.xml
- data/annotations/xmls/China_MotorBike_000185.xml
- data/annotations/xmls/China_MotorBike_000186.xml
- data/annotations/xmls/China_MotorBike_000187.xml
- data/annotations/xmls/China_MotorBike_000188.xml
- data/annotations/xmls/China_MotorBike_000189.xml
- data/annotations/xmls/China_MotorBike_000190.xml
- data/annotations/xmls/China_MotorBike_000191.xml
- data/annotations/xmls/China_MotorBike_000192.xml
- data/annotations/xmls/China_MotorBike_000193.xml
- data/annotations/xmls/China_MotorBike_000194.xml
- data/annotations/xmls/China_MotorBike_000195.xml
- data/annotations/xmls/China_MotorBike_000196.xml
- data/annotations/xmls/China_MotorBike_000197.xml
- data/annotations/xmls/China_MotorBike_000198.xml
- data/annotations/xmls/China_MotorBike_000199.xml
- data/annotations/xmls/China_MotorBike_000200.xml
- data/annotations/xmls/China_MotorBike_000201.xml
- data/annotations/xmls/China_MotorBike_000202.xml
- data/annotations/xmls/China_MotorBike_000203.xml
- data/annotations/xmls/China_MotorBike_000204.xml
- data/annotations/xmls/China_MotorBike_000205.xml
- data/annotations/xmls/China_MotorBike_000206.xml
- data/annotations/xmls/China_MotorBike_000207.xml
- data/annotations/xmls/China_MotorBike_000208.xml
- data/annotations/xmls/China_MotorBike_000209.xml
- data/annotations/xmls/China_MotorBike_000210.xml
- data/annotations/xmls/China_MotorBike_000211.xml
- data/annotations/xmls/China_MotorBike_000212.xml
- data/annotations/xmls/China_MotorBike_000213.xml
- data/annotations/xmls/China_MotorBike_000214.xml
- data/annotations/xmls/China_MotorBike_000215.xml
- data/annotations/xmls/China_MotorBike_000216.xml
- data/annotations/xmls/China_MotorBike_000217.xml
- data/annotations/xmls/China_MotorBike_000218.xml
- data/annotations/xmls/China_MotorBike_000219.xml
- data/annotations/xmls/China_MotorBike_000220.xml
- data/annotations/xmls/China_MotorBike_000221.xml
- data/annotations/xmls/China_MotorBike_000222.xml
- data/annotations/xmls/China_MotorBike_000223.xml
- data/annotations/xmls/China_MotorBike_000224.xml
- data/annotations/xmls/China_MotorBike_000225.xml
- data/annotations/xmls/China_MotorBike_000226.xml
- data/annotations/xmls/China_MotorBike_000227.xml
- data/annotations/xmls/China_MotorBike_000228.xml
- data/annotations/xmls/China_MotorBike_000229.xml
- data/annotations/xmls/China_MotorBike_000230.xml
- data/annotations/xmls/China_MotorBike_000231.xml
- data/annotations/xmls/China_MotorBike_000232.xml
- data/annotations/xmls/China_MotorBike_000233.xml
- data/annotations/xmls/China_MotorBike_000234.xml
- data/annotations/xmls/China_MotorBike_000235.xml
- data/annotations/xmls/China_MotorBike_000236.xml
- data/annotations/xmls/China_MotorBike_000237.xml
- data/annotations/xmls/China_MotorBike_000238.xml
- data/annotations/xmls/China_MotorBike_000239.xml
- data/annotations/xmls/China_MotorBike_000240.xml
- data/annotations/xmls/China_MotorBike_000241.xml
- data/annotations/xmls/China_MotorBike_000242.xml
- data/annotations/xmls/China_MotorBike_000243.xml
- data/annotations/xmls/China_MotorBike_000244.xml
- data/annotations/xmls/China_MotorBike_000245.xml
- data/annotations/xmls/China_MotorBike_000246.xml
- data/annotations/xmls/China_MotorBike_000247.xml
- data/annotations/xmls/China_MotorBike_000248.xml
- data/annotations/xmls/China_MotorBike_000249.xml
- data/annotations/xmls/China_MotorBike_000250.xml
- data/annotations/xmls/China_MotorBike_000251.xml
- data/annotations/xmls/China_MotorBike_000252.xml
- data/annotations/xmls/China_MotorBike_000253.xml
- data/annotations/xmls/China_MotorBike_000254.xml
- data/annotations/xmls/China_MotorBike_000255.xml
- data/annotations/xmls/China_MotorBike_000256.xml
- data/annotations/xmls/China_MotorBike_000257.xml
- data/annotations/xmls/China_MotorBike_000258.xml
- data/annotations/xmls/China_MotorBike_000259.xml
- data/annotations/xmls/China_MotorBike_000260.xml
- data/annotations/xmls/China_MotorBike_000261.xml
- data/annotations/xmls/China_MotorBike_000262.xml
- data/annotations/xmls/China_MotorBike_000263.xml
- data/annotations/xmls/China_MotorBike_000264.xml
- data/annotations/xmls/China_MotorBike_000265.xml
- data/annotations/xmls/China_MotorBike_000266.xml
- data/annotations/xmls/China_MotorBike_000267.xml
- data/annotations/xmls/China_MotorBike_000268.xml
- data/annotations/xmls/China_MotorBike_000269.xml
- data/annotations/xmls/China_MotorBike_000270.xml
- data/annotations/xmls/China_MotorBike_000271.xml
- data/annotations/xmls/China_MotorBike_000272.xml
- data/annotations/xmls/China_MotorBike_000273.xml
- data/annotations/xmls/China_MotorBike_000274.xml
- data/annotations/xmls/China_MotorBike_000275.xml
- data/annotations/xmls/China_MotorBike_000276.xml
- data/annotations/xmls/China_MotorBike_000277.xml
- data/annotations/xmls/China_MotorBike_000278.xml
- data/annotations/xmls/China_MotorBike_000279.xml
- data/annotations/xmls/China_MotorBike_000280.xml
- data/annotations/xmls/China_MotorBike_000281.xml
- data/annotations/xmls/China_MotorBike_000282.xml
- data/annotations/xmls/China_MotorBike_000283.xml
- data/annotations/xmls/China_MotorBike_000284.xml
- data/annotations/xmls/China_MotorBike_000285.xml
- data/annotations/xmls/China_MotorBike_000286.xml
- data/annotations/xmls/China_MotorBike_000287.xml
- data/annotations/xmls/China_MotorBike_000288.xml
- data/annotations/xmls/China_MotorBike_000289.xml
- data/annotations/xmls/China_MotorBike_000290.xml
- data/annotations/xmls/China_MotorBike_000291.xml
- data/annotations/xmls/China_MotorBike_000292.xml
- data/annotations/xmls/China_MotorBike_000293.xml
- data/annotations/xmls/China_MotorBike_000294.xml
- data/annotations/xmls/China_MotorBike_000295.xml
- data/annotations/xmls/China_MotorBike_000296.xml
[truncated: 1,706 more entries]
