# Supplementary material for: Research on road surface damage detection based on SEA-YOLO v8
Source: PLoS One. 2025 Jun 18;20(6):e0324439. doi: 10.1371/journal.pone.0324439 (PMC12176152; doi:10.1371/journal.pone.0324439)
Supplement: S1 Data — (Zip) [file pone.0324439.s001.zip › data/annotations/xmls/China_MotorBike_000004.xml]

<annotation>
	<folder>images</folder>
	<filename>China_MotorBike_000004.jpg</filename>
	<size>
		<width>512</width>
		<height>512</height>
		<depth>3</depth>
	</size>
	<segmented>0</segmented>
	<object>
		<name>D40</name>
		<pose>Unspecified</pose>
		<truncated>0</truncated>
		<difficult>0</difficult>
		<bndbox>
			<xmin>115</xmin>
			<ymin>93</ymin>
			<xmax>137</xmax>
			<ymax>109</ymax>
		</bndbox>
	</object>
	<object>
		<name>Repair</name>
		<pose>Unspecified</pose>
		<truncated>1</truncated>
		<difficult>0</difficult>
		<bndbox>
			<xmin>1</xmin>
			<ymin>137</ymin>
			<xmax>511</xmax>
			<ymax>419</ymax>
		</bndbox>
	</object>
</annotation>
